# Supplementary material for: Patterned Drug-Eluting Coatings for Tracheal Stents Based on PLA, PLGA, and PCL for the Granulation Formation Reduction: In Vivo Studies
Source: Pharmaceutics. 2021 Sep 9;13(9):1437. doi: 10.3390/pharmaceutics13091437 (PMC8469052; doi:10.3390/pharmaceutics13091437)
Supplement: Supplementary file 1 [file pharmaceutics-13-01437-s001.zip]

Archive with 1 entries (1 files):
- pharmaceutics-1333375-supplementary.pdf
